# Supplementary material for: Inflammatory Biomarkers and Outcome Heterogeneity in Anti-MDA5 Antibody-Associated Interstitial Lung Disease: A Single-Center Consecutive Cohort Study
Source: Adv Respir Med. 2026 Apr 28;94(3):29. doi: 10.3390/arm94030029 (PMC13214490; doi:10.3390/arm94030029)
Supplement: Supplementary file 1 [file arm-94-00029-s001.zip]

Archive with 1 entries (1 files):
- arm-4225669-supplementary.pdf
